# Supplementary material for: Sex and Diet-Related Disparities in Low Handgrip Strength among Young and Middle-Aged Koreans: Findings Based on the Korea National Health and Nutrition Examination Survey (KNHANES) from 2014 to 2017
Source: Nutrients. 2022 Sep 15;14(18):3816. doi: 10.3390/nu14183816 (PMC9504322; doi:10.3390/nu14183816)
Supplement: Supplementary file 1 [file nutrients-14-03816-s001.zip]

Archive with 1 entries (1 files):
- nutrients-1873993-supplementary.pdf
